# Supplementary material for: In situ imaging reveals disparity between prostaglandin localization and abundance of prostaglandin synthases
Source: Commun Biol. 2021 Aug 13;4:966. doi: 10.1038/s42003-021-02488-1 (PMC8363604; doi:10.1038/s42003-021-02488-1)
Supplement: Supplementary file 4 — Supplementary Data 1 [file 42003_2021_2488_MOESM4_ESM.xlsx]

## Sheet: qRT-PCR data
	Ptgs2
	F/F M	F/F AM	D/D M	D/D AM
	20.4965	1.55175	8.15092	3.88316
	12.629	0.859746	9.14884	3.99527
	14.0049	0.749561	9.87077	3.66434
			3.15944	2.6415
			7.52233
	Ptgs1
	F/F M	F/F AM	D/D M	D/D AM
	0.937294	1.68919	0.87625	1.22011
	1.05901	2.89989	0.708075	1.17882
	1.00745	1.96228	0.921431	0.395322
	Ptgds
	F/F M	F/F AM	D/D M	D/D AM
	1.46491	4.04168	0.707356	1.98984
	3.23725	3.79372	0.405331	2.19693
	0.762119	5.50878	1.07263	2.71248
			0.148849	2.03166
			1.46536
	Hpgds
	F/F M	F/F AM	D/D M	D/D AM
	1.2938	3.94673	0.875951	0.61189
	1.23814	3.65793	1.12407	1.51632
	1.18614	4.65461	0.778509	0.811
			1.70274
			0.766147
	Pgdh
	F/F M	F/F AM	D/D M	D/D AM
	0.913632	1.54719	1.0278	1.92569
	0.830494	0.973395	1.40184	1.66316
	1.31793	1.8354	1.56785	1.93481
			1.0914	1.29835
			1.51673
	Ptgdr
	F/F M	F/F AM	D/D M	D/D AM
	2.8388	2.84888	1.74093	1.19132
	4.08118	2.50324	1.77416	1.37469
	3.44471	2.49079	1.19985	0.815321
			0.291107	1.5877
			0.926926
	Ptgdr2
	F/F M	F/F AM	D/D M	D/D AM
	0.814293	2.64596	1.13771	2.30755
	1.71795	2.40502	1.45096	2.95183
	0.714838	1.64885	1.03995	2.58218
			1.51513	2.52794
			1.42613

## Sheet: nano-DESI MSI ROI data
	Trp53f/f					Trp53d/d
	2-AG	AA	PGD2			2-AG	AA	PGD2
n	M pole (fmoles/pixel)				n	M pole (fmoles/pixel)
1	0.906242	4.82873	0.480417		1	0.564713	1.9292	0.217269
2	0.538762	3.49523	0.409831		2	3.72196	7.62922	0.525529
3	0.443374	3.68173	0.34573		3	0.814372	3.97682	0.260656
4	0.432319	2.72205	0.16284		4	0.396157	2.76579	0.288902
5	0.675319	2.77524	0.200805		5	0.647824	2.84584	0.30084
6	0.706743	3.87858	0.294989		6	0.575906	2.0463	0.221556
7	0.860568	4.14029	0.270802		7	0.999652	4.93743	0.433613
8	1.98409	6.66578	0.352922		8	1.10836	4.64538	0.396918
9	0.888339	5.40788	0.425248		9	1.66227	7.28745	0.654451
mean	0.826195	4.17728	0.327065		10	1.49271	6.95498	0.854302
n	AM pole (fmoles/pixel)				mean	1.19839	4.50184	0.415404
1	1.60977	9.65532	0.621777		n	AM pole (fmoles/pixel)
2	1.02845	7.12295	0.427058		1	1.97007	7.66597	0.534173
3	0.866225	9.35321	0.625197		2	4.10728	16.5203	1.22709
4	0.909245	6.70526	0.268356		3	1.90182	10.285	0.48399
5	1.39038	7.06299	0.296868		4	1.25308	13.4337	0.994624
6	1.58406	10.3768	0.512085		5	2.04399	9.66206	0.554779
7	1.32274	9.87882	0.677827		6	2.60939	10.1986	0.563397
8	2.42466	15.7771	1.00075		7	3.91786	19.6811	1.17179
9	1.8518	13.0605	0.822485		8	3.4911	16.1216	0.817738
mean	1.44304	9.8881	0.583601		9	5.43174	24.1839	1.98773
					10	4.48902	21.2587	1.26002
					mean	3.12153	14.9011	0.959532
